# Supplementary material for: Statistically downscaled climate dataset for East Africa
Source: Sci Data. 2019 Apr 15;6:31. doi: 10.1038/s41597-019-0038-1 (PMC6472408; doi:10.1038/s41597-019-0038-1)
Supplement: Supplementary file 1 — Download metadata file. [file 41597_2019_38_MOESM1_ESM.zip]

Archive with 3 entries (3 files):
- s_Gebrechorkos639B_study.txt
- a_Gebrechorkos639B_assay.txt
- i_Investigation.txt
