# Supplementary material for: Statistically downscaled climate dataset for East Africa
Source: Sci Data. 2019 Apr 15;6:31. doi: 10.1038/s41597-019-0038-1 (PMC6472408; doi:10.1038/s41597-019-0038-1)
Supplement: Supplementary file 1 — Download metadata file. [file 41597_2019_38_MOESM1_ESM.zip › s_Gebrechorkos639B_study.txt]

Source Name	Characteristics[geographical location]	Term Source REF	Term Accession Number	Characteristics[environment type]	Term Source REF	Term Accession Number	Characteristics[Southernmost latitude]	Unit	Term Source REF	Term Accession Number	Characteristics[Northernmost latitude]	Unit	Term Source REF	Term Accession Number	Characteristics[Westernmost longitude]	Unit	Term Source REF	Term Accession Number	Characteristics[Easternmost longitude]	Unit	Term Source REF	Term Accession Number	Protocol REF	Sample Name	Factor Value[geographic location]	Factor Value[time period]
the National Meteorological Agency of Ethiopia and National Centers for Environmental Information	Ethiopia	GAZ	GAZ:00000567	climate system	ENVO	ENVO:01001364	-11.07	degree	UO	UO:0000185	14.28	degree	UO	UO:0000185	29.81	degree	UO	UO:0000185	47.37	degree	UO	UO:0000185	Data Acquisition	daily_precip_temp_E	211 locations in Ethiopia Kenya and Tanzania	current;future
the National Meteorological Agency of Ethiopia and National Centers for Environmental Information	Kenya	GAZ	GAZ:00001101	climate system	ENVO	ENVO:01001364	-11.07	degree	UO	UO:0000185	14.28	degree	UO	UO:0000185	29.81	degree	UO	UO:0000185	47.37	degree	UO	UO:0000185	Data Acquisition	daily_precip_temp_K	211 locations in Ethiopia Kenya and Tanzania	current;future
the National Meteorological Agency of Ethiopia and National Centers for Environmental Information	Tanzania	GAZ	GAZ:00001103	climate system	ENVO	ENVO:01001364	-11.07	degree	UO	UO:0000185	14.28	degree	UO	UO:0000185	29.81	degree	UO	UO:0000185	47.37	degree	UO	UO:0000185	Data Acquisition	daily_precip_temp_T	211 locations in Ethiopia Kenya and Tanzania	current;future
