# Supplementary material for: Statistically downscaled climate dataset for East Africa
Source: Sci Data. 2019 Apr 15;6:31. doi: 10.1038/s41597-019-0038-1 (PMC6472408; doi:10.1038/s41597-019-0038-1)
Supplement: Supplementary file 1 — Download metadata file. [file 41597_2019_38_MOESM1_ESM.zip › a_Gebrechorkos639B_assay.txt]

Sample Name	Protocol REF	Assay Name	Raw Data File	Comment[Data Repository]	Comment[Data Record Accession]	Comment[Data Record URI]
daily_precip_temp_E	Downscaling process	Ethiopia precipitation and temperature predictions for current and three future scenarios	Data/Box_1-Box_211	figshare	doi:10.6084/m9.figshare.c.4282226	https://doi.org/10.6084/m9.figshare.c.4282226
daily_precip_temp_K	Downscaling process	Kenya precipitation and temperature predictions for current and three future scenarios	Data/Box_1-Box_211	figshare	doi:10.6084/m9.figshare.c.4282226	https://doi.org/10.6084/m9.figshare.c.4282226
daily_precip_temp_T	Downscaling process	Tanzania precipitation and temperature predictions for current and three future scenarios	Data/Box_1-Box_211	figshare	doi:10.6084/m9.figshare.c.4282226	https://doi.org/10.6084/m9.figshare.c.4282226
