# Supplementary material for: Statistically downscaled climate dataset for East Africa
Source: Sci Data. 2019 Apr 15;6:31. doi: 10.1038/s41597-019-0038-1 (PMC6472408; doi:10.1038/s41597-019-0038-1)
Supplement: Supplementary file 1 — Download metadata file. [file 41597_2019_38_MOESM1_ESM.zip › i_Investigation.txt]

# Investigation File generated for Scientific Data with Investigation File Authoring Tool version 0.1.0 on 27/03/2019 - This metadata file is CC0
ONTOLOGY SOURCE REFERENCE
Term Source Name	GAZ	UO	ERO	EFO	OBI	ECG	ENVO
Term Source File	http://data.bioontology.org/ontologies/GAZ	http://data.bioontology.org/ontologies/UO	http://data.bioontology.org/ontologies/ERO	http://data.bioontology.org/ontologies/EFO	http://data.bioontology.org/ontologies/OBI	http://data.bioontology.org/ontologies/ECG	http://data.bioontology.org/ontologies/ENVO
Term Source Version	$Revision: 1.512 $	unknown	2013-08-02	2.105	2014-08-18	1	
Term Source Description	Gazetteer	Units of Measurement Ontology	Eagle-I Research Resource Ontology	Experimental Factor Ontology	Ontology for Biomedical Investigations	Electrocardiography Ontology	Environment Ontology
INVESTIGATION
Investigation Identifier
Investigation Title
Investigation Description
Investigation Submission Date
Investigation Public Release Date
INVESTIGATION PUBLICATIONS
Investigation PubMed ID
Investigation Publication DOI
Investigation Publication Author List
Investigation Publication Title
Investigation Publication Status
Investigation Publication Status Term Accession Number
Investigation Publication Status Term Source REF
INVESTIGATION CONTACTS
Investigation Person Last Name
Investigation Person Mid Initials
Investigation Person First Name
Investigation Person Address
Investigation Person Phone
Investigation Person Fax
Investigation Person Email
Investigation Person Affiliation
Investigation Person Roles
Investigation Person Roles Term Accession Number
Investigation Person Roles Term Source REF
STUDY
Study Identifier	10.1038/s41597-019-0038-1
Study Title	Statistically downscaled climate dataset for East Africa
Study Submission Date	30/10/2018
Study Public Release Date	15/04/2019
Study Description	https://www.nature.com/articles/s41597-019-0038-1
Study File Name	s_Gebrechorkos639B_study.txt
Comment[Subject Keywords]	""
Comment[Manuscript Licence]	CC BY-4.0
Comment[Experimental Metadata Licence]	CC0
Comment[Supplementary Information File Name]
Comment[Supplementary Information File Type]
Comment[Supplementary Information File URL]
Comment[Data Repository]	figshare
Comment[Data Record Accession]	https://doi.org/10.6084/m9.figshare.c.4282226
Comment[Data Record URI]	https://doi.org/10.6084/m9.figshare.c.4282226
STUDY DESIGN DESCRIPTORS
Study Design Type	modeling and simulation objective	time series design	data transformation objective
Study Design Type Term Accession Number	ERO:0100102	http://www.ebi.ac.uk/efo/EFO_0001779	OBI:0200166
Study Design Type Term Source REF	ERO	EFO	ERO
STUDY PUBLICATIONS
Study PubMed ID	""
Study Publication DOI	doi:10.1088/1748-9326/ab055a
Study Publication Author List	""
Study Publication Title	""
Study Publication Status	published
Study Publication Status Term Accession Number	
Study Publication Status Term Source REF	
STUDY FACTORS
Study Factor Name	geographic location	time period
Study Factor Type	geographic location	temporal_interval
Study Factor Type Term Accession Number	GAZ:00000448	http://www.ifomis.org/bfo/1.1/span#TemporalInterval
Study Factor Type Term Source REF	OBI	ECG
STUDY ASSAYS
Study Assay Measurement Type	climate change
Study Assay Measurement Type Term Accession Number	ENVO:01000629
Study Assay Measurement Type Term Source REF	ENVO
Study Assay Technology Type	digital curation
Study Assay Technology Type Term Accession Number	OBI:0302914
Study Assay Technology Type Term Source REF	OBI
Study Assay Technology Platform	""
Study Assay File Name	a_Gebrechorkos639B_assay.txt
STUDY PROTOCOLS
Study Protocol Name	Data Acquisition	Downscaling process
Study Protocol Type	information acquisition	data transformation
Study Protocol Type Term Accession Number	OBI:0600013	OBI:0200000
Study Protocol Type Term Source REF	OBI	ERO
Study Protocol Description		
Study Protocol URI	""	""
Study Protocol Version		
Study Protocol Parameters Name	""	""
Study Protocol Parameters Name Term Accession Number	""	""
Study Protocol Parameters Name Term Source REF	""	""
Study Protocol Components Name	""	""
Study Protocol Components Type	""	""
Study Protocol Components Type Term Accession Number	""	""
Study Protocol Components Type Term Source REF	""	""
STUDY CONTACTS
Study Person Last Name	Gebrechorkos	Hülsmann	Bernhofer
Study Person First Name	Solomon H.	Stephan	Christian
Study Person Mid Initials
Study Person Email	gebrechorkos@unu.edu	""	""
Study Person Phone
Study Person Fax
Study Person Address
Study Person Affiliation	United Nations University Institute for Integrated Management of Material Fluxes and of Resources (UNU-FLORES), 01067, Dresden, Germany	United Nations University Institute for Integrated Management of Material Fluxes and of Resources (UNU-FLORES), 01067, Dresden, Germany	Faculty of Environmental Sciences, Institute of Hydrology and Meteorology, Technische Universität Dresden, 01062, Dresden, Germany
Study Person Roles
Study Person Roles Term Accession Number
Study Person Roles Term Source REF
Comment[Study Person ORCID]	""	0000-0002-9569-7626	""
Comment[Funder]
Comment[FundRef ID]
Comment[Funder Term Source REF]
Comment[Grant Identifier]
